# Supplementary material for: The mitochondrial inner membrane protein LETM1 modulates cristae organization through its LETM domain
Source: Commun Biol. 2020 Mar 5;3:99. doi: 10.1038/s42003-020-0832-5 (PMC7058069; doi:10.1038/s42003-020-0832-5)
Supplement: Supplementary file 3 — Supplementary Data 1 [file 42003_2020_832_MOESM3_ESM.xlsx]

## Sheet: Fig. 1
Fig.1 F		Gold particles					Fig. 2C			Transfected cells (%)	S.E.
	Rim	116						MDM38	Tubular	83.535	1.06233
	Interior	466							Aberrant	11.1354	1.34725
									Framented	5.32956	0.993664
								Control plasmid	Tubular	31.1426	1.9574
Fig. 1H			Cristea junctions						Aberrant	58.815	1.75169
	Control	Maxium	24						Framented	10.0425	0.658941
		Third quartile	11					LETM1	Tubular	75.9757	0.0939335
		Median	8						Aberrant	22.4963	0.132449
		First quartile	7						Framented	1.52798	0.057073
		Minium	4					LETM1-1	Tubular	38.3947	1.2901
	LETM1	Maxium	22						Aberrant	55.8124	1.3742
		Third quartile	9						Framented	5.79289	0.519309
		Median	8					LETM1-2	Tubular	28.4089	1.19243
		First quartile	6						Aberrant	62.3447	1.72181
		Minium	4						Framented	9.24634	0.824858
Fig. 1I			Condensed mito. (%)
	Control	Maxium	22.5
		Third quartile	19.2156
		Median	13.1579				Fig. 3B			Cell number (%)	S.E.
		First quartile	10.4054					Control	Network	87.27	1.57735
		Minium	3.57143						Fragmented	12.73	1.57735
	LETM1	Maxium	67.6471					LETM1	Network	16.74	1.60072
		Third quartile	58.658						Fragmented	83.26	1.60072
		Median	52.3077					LETM1-1	Network	71.14	2.1841
		First quartile	45.2538						Fragmented	28.86	2.1841
		Minium	27.027					LETM1-2	Network	73.4933	3.57371
									Fragmented	26.5067	3.57371
Fig. 1J			Cristase width (nm)
	Control	Maxium	22.8571
		Third quartile	17.1429
		Median	14.2857
		First quartile	14.2857					Fig. 4E		Liposomes w/ invaginated memb. (%)	S.E.
		Minium	11.4286						Control	1.33333	0.666667
	LETM1	Maxium	32.8571						LETM1	25.3333	4.66667
		Third quartile	28.5714						LETM1-1	0	0
		Median	24.2857						LETM1-2	7.33333	0.666667
		First quartile	20.7143
		Minium	17.1429
Fig. 1K				Cell number (%)	S.E.
	Glucose	control	Dox(-)	100	3.08103
			Dox(+)	90.4886	2.19788
		LETM1	Dox(-)	100	1.77299
			Dox(+)	48.2681	1.5985
	Galactose	control	Dox(-)	100	5.86319
			Dox(+)	109.714	7.691
		LETM1	Dox(-)	100	4.78288
			Dox(+)	58.3457	2.04198

## Sheet: Fig. 2
Fig. 2C			Transfected cells (%)	S.E.
	MDM38	Tubular	83.535	1.06233
		Aberrant	11.1354	1.34725
		Framented	5.32956	0.993664
	Control plasmid	Tubular	31.1426	1.9574
		Aberrant	58.815	1.75169
		Framented	10.0425	0.658941
	LETM1	Tubular	75.9757	0.0939335
		Aberrant	22.4963	0.132449
		Framented	1.52798	0.057073
	LETM1-1	Tubular	38.3947	1.2901
		Aberrant	55.8124	1.3742
		Framented	5.79289	0.519309
	LETM1-2	Tubular	28.4089	1.19243
		Aberrant	62.3447	1.72181
		Framented	9.24634	0.824858

## Sheet: Fig. 3
Fig. 3B			Transfected cells (%)	S.E.
	Vector	Network	87.4472	3.2531
		Fragmented	12.5528	4.0165
	LETM1	Network	17.0214	2.9671
		Fragmented	82.9786	1.9391
	LETM1-1	Network	74.3361	6.3282
		Fragmented	25.6639	7.1926
	LETM1-2	Network	71.7836	3.9113
		Fragmented	28.2164	4.5721

## Sheet: Fig. 4
Fig. 4E		Liposomes with invaginated membranes (%)	S.E.
	Control	1.33333	0.666667
	LETM1	25.3333	4.66667
	LETM1-1	0	0
	LETM1-2	7.33333	0.666667
